# Supplementary material for: Effects of Dietary Selenium and Oxidized Fish Oils on Intestinal Lipid Metabolism and Antioxidant Responses of Yellow Catfish Pelteobagrus fulvidraco
Source: Antioxidants (Basel). 2022 Sep 26;11(10):1904. doi: 10.3390/antiox11101904 (PMC9598306; doi:10.3390/antiox11101904)
Supplement: Supplementary file 1 [file antioxidants-11-01904-s001.zip]

Archive with 1 entries (1 files):
- antioxidants-1863824-supplementary.pdf
